# Supplementary material for: Performance assessment of total RNA sequencing of human biofluids and extracellular vesicles
Source: Sci Rep. 2019 Nov 26;9:17574. doi: 10.1038/s41598-019-53892-x (PMC6879519; doi:10.1038/s41598-019-53892-x)
Supplement: Supplementary file 2 — Supplemental Table [file 41598_2019_53892_MOESM2_ESM.xlsx]

## Sheet: Sheet1
targeted gene	FW	RV	Amplicon
ACTB	TCACCGGAGTCCATCAC	AGCCATGTACGTTGCTATC	TCACCGGAGTCCATCACGATGCCAGTGGTACGGCCAGAGGCGTACAGGGATAGCACAGCCTGGATAGCAACGTACATGGCT
EEF2	TTGCTCTGCTTGATGAAGTT	GAGCGTTGCATCACCAT	TTGCTCTGCTTGATGAAGTTCAAGTCATTCTCCGAGAGCTCGTAGAAGAGGGAGATGGCAGTTGACTTGATGGTGATGCAACGCTC
TPT1	GCAAGGATGTGCTTGATTTG	GGGAAACTTGAAGAACAGAGA	GCAAGGATGTGCTTGATTTGTTCTGCAGCCCCTGTCATAAAAGGTTTTACTCTTTCTGGTCTCTGTTCTTCAAGTTTCCC
TGM4	TCTTTCCAGTACCCTGAGTT	TGAAGATACAATTGCAGACAAG	TCTTTCCAGTACCCTGAGTTCTCTATAGAGTTGCCTAACACAGGCAGAATTGGCCAGCTACTTGTCTGCAATTGTATCTTCA
NKX3-1	TTGGAGCAGGGTTTGTTATG	CAGACAGCCTGTTTCTATCC	TTGGAGCAGGGTTTGTTATGCATGTAGAGAACCCAAACTAATTTATTAAACAGGATAGAAACAGGCTGTCTG
NEFH	CTGAGTACCGGCGTCA	CTGCCTCTCCAGTGAGT	CTGAGTACCGGCGTCAGCTGCAGGCCAGGACCACAGAGCTGGAGGCACTGAAAAGCACCAAGGACTCACTGGAGAGGCAG
NRGN	GTTTCTGATCTCCGTGTGT	CTTGGACATTCCTCTTTATTGTT	GTTTCTGATCTCCGTGTGTGCATGTGACTGTGCTGGGTTGGAATGTGAACAATAAAGAGGAATGTCCAAG
PPBP	TCTCGCACTGTTACAGGAA	TCTGGTTCTGGAAACAACTC	TCTCGCACTGTTACAGGAAGGGGTGGTATCAAGTCTGAGGCTCATGGTGGAGAAGGCTGAGCTAGAGTTGTTTCCAGAACCAGA
CAVIN2	GCACAGTTTGTTAATATTGTCTTG	CCTGCCTTTAGTATGAACCA	GCACAGTTTGTTAATATTGTCTTGGATTAACTCTATTTGTAAGGTTACTTATAGTGGTTCATACTAAAGGCAGG
GPNMB	TTACATGAGGGAGCACAATC	TTCCACACTGGGTAGAGTTT	TTACATGAGGGAGCACAATCAATTAAATGGCTGGTCTTCTGATGAAAATGACTGGAATGAAAAACTCTACCCAGTGTGGAA
TPX2	GAATGCCCACCAAAGAAGAT	TAATGTGGCACAGGTTGAG	GAATGCCCACCAAAGAAGATGAGGAAGAGGACGAACCGGTAGTGATAAAAGCTCAACCTGTGCCACATTA
DKK1	CAGCTATCCAAATGCAGTGA	GGATTGAGTTGATGAAGGTCATA	CAGCTATCCAAATGCAGTGAACTCCTTTTATATAATAGATGCTATGAAAACCTTTTATGACCTTCATCAACTCAATCC
